# Supplementary material for: Exploring the interplay between natural and intersexual selection on the evolution of a cognitive trait
Source: Ecol Evol. 2022 Jul 4;12(7):e9066. doi: 10.1002/ece3.9066 (PMC9251863; doi:10.1002/ece3.9066)
Supplement: Supplementary file 1 — Appendix S1 [file ECE3-12-e9066-s001.zip]

Archive with 2 entries (2 files):
- ECE3_9066_sm_0001-Supinfo.docx
- ECE3_9066_Supplmementary materials.docx
